# Supplementary material for: Incidence and Risk Factors for Venous Thromboembolism in Female Patients Undergoing Breast Surgery
Source: Cancers (Basel). 2022 Feb 16;14(4):988. doi: 10.3390/cancers14040988 (PMC8870485; doi:10.3390/cancers14040988)
Supplement: Supplementary file 1 [file cancers-14-00988-s001.zip]

Archive with 1 entries (1 files):
- cancers-1563579-supplementary.pdf
